# Supplementary material for: Existence and functions of a kisspeptin neuropeptide signaling system in a non-chordate deuterostome species
Source: eLife. 2020 Jun 9;9:e53370. doi: 10.7554/eLife.53370 (PMC7282810; doi:10.7554/eLife.53370)
Supplement: Figure 1—source data 1. [file elife-53370-fig1-data1.txt]

>AjKiss1a
AGSLDCLEASCEDVERRGRQPNRNAHYRTLPF
>HscKiss1a
AGTLDCLEQSCEGVERRRQPSRNAHYRTLPF
>HglKiss1a
GGSLDCLEQSCEDVERRRQPSRNAHYRTLPF
>ArKiss1a
SGRCRSGTKCIMRGPNPNTASRVLPF
>SpKiss1a
SRCRGRQCRNVGGLNPNANLRPLPF
>AjKiss1b
KSAVKNKNKSRARPPLLPF
>HscKiss1b
PSSKKTRGRLNPPPLLPF
>HgKiss1b
PLPKKTKGRIVVPQRLLPF
>ArKiss1b
GRGPPKNSRARGGRTLLPF
>SpKiss1b
GRTKNRIRERVPHFLPF
>HsaKiss1
GTSLSPPPESSGSPQQPGLSAPHSRQIPAPQGAVLVQREKDLPNYNWNSFGLRF
>RnKiss1
TSPCPPVENPTGHQRPPCATRSRLIPAPRGSVLVQREKDMSAYNWNSFGLRY
>XtKiss1
KKSLSTGHPWSTDSLLPSRSISAPEGEFLVQREKDLSTYNWNSFGLRY
>DrKiss1
GTDTRPTDGSPPSKLSALFSMGAGPQKNTWWWSPESPYTKRRQNVAYYNLNSFGLRY
>XtKiss2
LESQLSCHLRFTRSKFNFNPFGLRF
>DrKiss2
QFEEPSASDDASLCFFIQEKDETSQISCKHRLARSKFNYNPFGLRF
