# Supplementary material for: Existence and functions of a kisspeptin neuropeptide signaling system in a non-chordate deuterostome species
Source: eLife. 2020 Jun 9;9:e53370. doi: 10.7554/eLife.53370 (PMC7282810; doi:10.7554/eLife.53370)
Supplement: Figure 1—source data 3. [file elife-53370-fig1-data3.txt]

>Query_10001
-------------ATVVFLTSNSLPMKSRLESTED-DDILEE-----KQRSLNFEDME-S
KDIIKMNPFANLPLRFGRNYPKERSIKP--FSNLPLRFGRAFGE--NVPNHAPRVSHRLE
RSPLVKGSSQSLLNPQRFGK-

>Query_10002
SYFALLS--LALGILSSFMLSEVTPLSGERDLNGFTWGNAQE-----IPRSLEIQDFT-S
PTILRLHPIANLPLRFGRGTGD-RAPKS--TINLPQRFGRS--------C----------
-TMCARSGTGPSATPQRFGRR

>Query_10003
KIISIERFILFTLAIFVFLTSNTLSAMSSLQSR-DYGDFLEE-----KQRSLNFEELK-S
KNIIKMSTPANLPLRFGRNVQENRSIKP--VANLPLRFGRAFEG--SISRCAPNLLHRFG
RSPFVKSSIQSLANPQRFGK-

>Query_10004
KVISNKKLILFALATVVFLTSNSMPMKSRLQSREDNDDILEE-----KQRSLNFEEME-S
KDIIKMNPFANLPLRFGRNYPEERSIKP--FSNLPLRFGRAFGE--NIRNHAPKVSHRLE
RSPLVKGSSQSLLNPQRFGK-

>Query_10005
------------------LTSNIFLVLSSLHSKKNYD-SKWE-----KQRSLNFEELK-P
KNVIKMSTPANLPLRFGRTMEEESSPGA--IASLPLRFGRNTED--SMSRWVPNLPQRFG
RTK-ARSITKALGALQQSTR-

>Query_10006
-----------------------MPVKSRLQSREDNDDILEE-----KQRSLNFEEME-S
KDIIKMNPFANLPLRFGRNYPEERSIKP--FSNLPLRFGRAFGE--NIRNHAPKVSHRLE
RSPLVKGSSQSLLNPQRFGK-

>Query_10007
KVISTKKFILFALATVVFLTSNSMAMKSRLQSREDNDDILEE-----KQRSLNFEEME-S
KDIIKMNPFANLPLRFGRNYPEERSIKP--FSNLPLRFGRAFGE--NTPNHSPRVSHRLE
RSPLVKGSSQSLLNPQRFGK-

>Query_10008
EVISTQKFILLTLATVAFLTPHGMLMKSSLESREEDDDILEE-----KQRSLNFEEMK-S
KNFLKVNTPANLPLRFGRSNPEERSIRP--SAYLPLRFGRAFGE--SLSRRAPNLSYRLG
RSPLARSSIQSLLNPQRFGK-

>Query_10009
EIISTQKFILLTLATVAFLTPHGALMKSSLESREDDDDILEE-----KQRSLNFEEMK-S
KNFMKVNTPANLPLRFGRSNPEERSIKP--SAYLPLRFGRAFGE--SLSRRAPNLSNRSG
RSPLARSSIQSLLNPQRFGK-

>Query_10010
EIISSKRFILLTLATSSFLTSNTLLMMPHFHSKEGYG-PKGV-----KERSVTFQELK-A
KKDIKMSPAANLPLRFGRNIEDRRSPRA--RA--------NMEA--GTMSHFPSLPQRFG
RTT-ARRITKTLAGPQKSLH-

>Query_10011
EIISSKLFILLTLATSSLLTSNISLMMSSLHSKENYD-PKRE-------RRLNFEELK-P
KNVIKMSTPTNLPLRFGRTTEEERSAGA--TANLPLRSGRNMEV--SLVRRVLNLPQRFG
RTTTAKSVCRTLSDCQGSLH-

>Query_10012
EIISSKLFILLTLATSSLLTSNIFLVMSNLHSKENYD-PKGE-------RSLNFEELK-P
KNVIKMSTPANLPLRFGRNVQEERSAGA--TANLPLRSGRNMEV--SLVRRVPNLPQRFG
RTTTAKSVCRMLSDCQGSMH-

>Query_10013
EIISLKRFILLTVATSSFLTSNTFFMMPHFHSKEGDG-PKGE-----KERSVSFQELK-A
KNVIKMSPAANLPLRFGRTIDEKRSPAA--RV--------NMEA--GTRSHFPSLPQRFG
RTT-ARS-PKTPADPQKPLH-

>Query_10014
SYFTLLS--LAFGILSSFMLREVTPLPDDRDPNRFTWGNTQE-----IPRSLEIEDFS-S
PTILRLHPIANLPLRFGRSARD-RASKS--TINLPQRFGRS--------C----------
-TMCERSGTGPSATPQRFGRG

>Query_10015
RFISTKEFILFALATVVFLTSNSMLMKSSLESREVDDDILEE-----KQRSLNFEEMK-S
KNNIKMNPTANLPLRFGRNYPEERSIKP--VPNLPLRFGRAFGE--NIPRHAPKVSHRLG
RSPRVKSSGHTLLNPQRFGK-

>Query_10016
SITVFLPVLLLLGALLGTVTTNQQSVPGGKSLLSSGDGTKSE-----WRRSLDFNSFN-L
PSIIKLYPPPNMPLRFGRGSSDINGPNS--TPNMPQRFGRGWEM--VQRC----------
-AECSRVQERGHGVPQRFGRS

>Query_10017
--MDKIVFPILLSLLCGTVFSASLLK-DYEDRLDDARELSDDTYQEQDDLAVNIPILEDD
TAELIFESLGSLDCLEASDVERRGRQPNRNAHYRTLPFGKRVQR-------QTFSTVRNT
RKSAVKNKNKSRAR-LPFGK-

>Query_10018
--MDGKVFPILLSMLCSTVLSVSILQNDYGES--GSEGLTDETNQDGIYPDVNIPMLDDE
AKALILKSLGTLDCLEQSGVERR-RQPSRNAHYRTLPFGKRVQR-------QTYSTVRNP
RKPSSK-KTRGRLN-LPFGK-

>Query_10019
--MDRKVFPILLSMLCSTVLSVSVLENDYGERLPGSEGLSDETNQDGIYPNVNIPMLDDE
AKALILKSLGSLDCLEQSDVERR-RQPSRNAHYRTLPFGKRVQR-------QTLSTVRNP
RKPLPK-KTKGRIV-LPFGK-

>Query_10020
-----------QLES-LGLLAPGE---CTERKPAATARTS-----LSPPPESSGS---AP
HSRQIPAPQ-AVLVQREKDLPNYNWNSF--GL----RFGKREAA----P---------GN
HGRSAG----------RG---

>Query_10021
-----------QLES-LDLSAPWE---CTERKPAATARAS-----LSSPAESSGS---AP
SSRQIPAPQ-AVLVQREKDLPNYNWNSF--GL----RFGKREAV----PPGAKAEALGGA
EGAGAG----------Q----

>Query_10022
-----------QLAP-QALLTIRE---CAETKSSP---SP-----QYPSMHSPAG---AP
RRRLIPTPR-TVLVQREKEPEAYNRNSF--GL----RYGKRQAG----GRGARRG-----
---------------------

>Query_10023
-----------RPIP-PPLQAPWE---CAERKPAA-AETS-----SCQPPESSSG---TP
RSRLIPAPR-AVLVQREKDLSAYNWNSF--GL----RYGKRQAA----PPG--------S
RNQGAG----------RD---

>Query_10024
-----------QSGP-QELVNAWE---YAESKPGS-AGSS-----PCPPVEGPAG---AS
RSRLIPAPR-AVLVQREKDLSTYNWNSF--GL----RYGRRQAA----------------
---------------------

>Query_10025
-----------QSGP-QELVNAWE---YAESKPGS-AGSS-----PCPPVEGPAG---AS
RSRLIPAPR-AVLVQREKDLSTYNWNSF--GL----RYGRRQAA----R-----------
--AARG---------------

>Query_10026
-----------QLGP-ATLRAPWE---CAAGKPEV-AGXX-----XC-PPESSAG---AP
RSRLIPSPR-AVLVQREKDVSAYNWNSF--GL----RYGRRQAA----LPG--------S
RSAARG---------------

>Query_10027
-----------QLGP-ATLRAPWE---CAAGKPTA-AGAA-----LC-PSESSAG---AP
RSRLIPAPR-AVLVQREKDVSAYNWNSF--GL----RYGRRQAA----LPG--------G
RGAARG---------------

>Query_10028
-----------RPGGLQELVNAWE---CAERKPGA-AGAS-----PCPPVESSSG---AA
GSRLIPAPR-AVLVQREKDLSAYNWNSF--GL----RYGRRQAA----RAAP--------
--AARG---------------

>Query_10029
-----------WLGP-LALLAPWA---CAEGMPDP-VGAS-----LCPSPGSSTG---AP
RSLRIPAPR-AALVRRAKLLPAYRWNSF--GL----RYGRRRAA----PTAPTRVR---A
RGAGAG----------GRTEG

>Query_10030
-----------QSGP-QELVNAWQ---YAESKPGA-AGTS-----PCPPVENPTG---AT
RSRLIPAPR-SVLVQREKDMSAYNWNSF--GL----RYGRRQVA----R-----------
--AARG---------------

>Query_10031
EYMTICYFYTDELYSQVPGKSQWL---CPEKVPTTRRALS-----LLCRRKKSLS---PS
RS--ISAPE-EFLVQREKDLSTYNWNSF--GL----RYGKRGSG----SENSKTKVW---
---------------------

>Query_10032
EASSSDFSALGQPGRLLAHLIPWE---CLEKPEQTGQTLA-----MLCPSDEASD---PT
RSRLITAPQ-ALLVEREKDMSTYNWNSF--GL----RYGKRQTN----RGKARVPA----
---------------------

>Query_10033
YYLED-----------ETPEETSL---GTDTRPTD---SK-----LSALFSMGAG-----
-P--E----SPYT-KRRQNVAYYNLNSF--GL----RYGKREQD----MLTRLKQKSPVK
---------------------

>Query_10034
YYLED-----------ETPKE-SL---GTDTRPMA---PK-----LSVHFSMSAD-----
-P--V----RPYT-KRKQNVAYYNLNSF--GL----RYGKREQN----MLAEFKQKIPMK
---------------------

>Query_10035
YHSED-----------QRVLK-AL---HASIPPSA---NL-----PADRVHSADG-----
-SKVI----FPQTIKKHQDVSSYNLNSF--GL----RYGK--------------------
---------------------

>Query_10036
NYSED-----------QVILK-AL---HVSILPST---NV-----PADKVQSADR-----
-PKVI----LPQTVKKHQDMSSYNFNSF--GL----RYGK--------------------
---------------------

>Query_10037
IHTED-----------NALLK-ML---YLS--------KE-----WPKSDRSSDG-----
-VKAL----HPVAIKKRQDLSSYNLNSF--GL----RYGK--------------------
---------------------

>Query_10038
YHSKD-----------QVILK-AL---HASILASA---NL-----PADKVHSADG-----
-SKLV----LPQTIKKRQDVSSYNLNSF--GL----RYGK--------------------
---------------------

>Query_10039
YHSKD-----------QVILK-AL---RASIPASA---NL-----PADKVHSADG-----
-SKLV----LPQTIKKRQDVSSYNLNSF--GL----RYGK--------------------
---------------------

>Query_10040
---------------MRGLTVVTFLCCDSFGKVVSFYGSSSGGQLPGEITSLLEGTDGVD
RAFMSPLHFRSLPASDADKGSTYNWNSF--GL----RFGKRELNFMNISKILIIFTKRQ-
---------------------

>Query_10041
-----------MARTMLLLLLLTL---HAVGGTMFRGDPETSYPEGDPREKSE----SPG
RSNICYFIRSQLSCHLRFTRSKFNFNPF--GL----RFGKRARG----DANGEGLA----
-PLVPR----------RLLPF

>Query_10042
------------MTRAVVLVLCAL---DGGRAAAGLAA--------GRGTHATG-VLWAG
GAGLCSSLR--LLCADR--RSKFNYNPF--GL----RFGKRAPP-------PRGAHR---
--ARAM----------KLPLM

>Query_10043
------------MRVLVLLLV--L---DRGGAHATM-----------QVTGGSGSV--LQ
ESNPCLTFR--LLCN----RSKFNLNPF--GL----RFGKRF-------IYRRAMKQ---
--ARTH----------TRSPV

>Query_10044
------------MRLVALVVVCGL---DGGSLAAALPG--------EQRTQGRASVLSLE
DPNLCFSLRRQLLCNDR--RSNFNFNPF--GL----RFGKRYNG----YIYRRAVKR---
--ARTD----------QFTPV

>Query_10045
------------MRLVALVVVCGL---DGGSVGAALPG--------AQRTHVTGSVLSAE
DSNPCFSLRRQLLCNDR--RSKFNFNPF--GL----RFGKRYNG----YIYRRAVKT---
--ARTN----------KFSPL

>Query_10046
------------MRLVTLVVVCGL---DGDGVGAALPG--------AQRTRATGSILSAE
DTSPCLSLRRQLLCNDR--RSKFNFNPF--GL----RFGKRYNG----YIYRRAVKA---
--ARTN----------KFSPF

>Query_10047
------------MRLVTLVVVCGL---DGDSVGAALPG--------AQRTHATESILSAE
DTSPCLSLRRQLLCNDR--RSKFNFNPF--GL----RFGKRYNG----YIYRRAVKT---
--ARTN----------KFSPF

>Query_10048
------------MRLVALVVVCGL---DGGSVGAALPE--------AQRTGATGSLLSGE
DSSPCFSLRRQLLCNDR--RSKFNFNPF--GL----RFGKRY-------IYRRALKR---
--ARTN----------RFSPL

>Query_10049
------------MRLVALVVVCGL---DGGSMGAALPG--------AQRTGATGSLLSGE
DSSPCFSLRRQLLCNDR--RSKFNFNPF--GL----RFGKRY-------IYRRALKR---
--ARTN----------KFSPL

>Query_10050
-----------MTR---FLLFFVM---NGAFGKHVYGNRETLYPLSEAEAERQ----SAE
HASLCYFVQSQISCRLRFTRSKFNFNPF--GL----RFGKRGQS----SSSNRNPVL-VS
RKLIPQ--------------Y

>Query_10051
------------------------------------------APVHAASTPAGLGSLPAD
QASLCYFVQSQISCKLRFTRSKFNFNPF--GL----RFGKR----------NRNIVA-ND
RSAIPS----------ELLLY

>Query_10052
------------MNTRALILFMSA---STAMRAILTD--E---PMPDPKPRFLSME--SD
DASLCFFIQSQISCKHRLARSKFNYNPF--GL----RFGKR----------NEATTS-DS
DRLKHK----------HLLPM

>Query_10053
------------MKIKALILFMSA---STALRASFTD-SE---PVPDSKQHYLSVE--SD
DASLCFFFQTHISCQHRLPRSKFNYNPF--GL----RFGKR----------NEAPTD---
---RPK----------HLLPM

>Query_10054
MDARQAAA-LL----LVLLLVTDW----AEGPGGRDGGFMEE--DSGAHP-----AQDTP
RSLLR-------SLLQAM--QRPGRSPA--FLFQPQRFGRNTRG--SWSNK-RLSPRA-G
EGLSSP--FWSLAAPQRFGKK

>Query_10055
MDSKWAAL--L----LLLLLLLNW----TEEAGSWGE-FAGE--DKGPHP-----PQYTP
GSLFR-------VLLQAM--DTPRRSPA--FLFQPQRFGRSAWG--SWSKE-QLNPQA-R
Q-------FWSLAAPQRFGKK

>Query_10056
MVPQPPTTCPWKPVPSPCDLRVQG-------PSSFPDTAQEE--DSEPLP-----PQDTS
GSLLH-------YLLQAM--ERPGRSQA--FLFQPQRFGRNTQG--SWRNE-WLSPRA-G
EGLNSQ--FWSLAAPQRFGKK

>Query_10057
MAARAVLALLL------LLLGADR----CPDPPRPDPL-------GGPGA-----AAP--
-SALS-------ALLRSMGRSRHGAAPE--L--QPQRFPR---G--PGAPS-WLSPRS-W
DPPSAP--FWTMATPQRFGRR

>Query_10058
MDTSVLVSLLA-----LVVAMAGV-----HIQGSPNKDS-EE--QMADSL-MEMGGKILL
SAVLR-------ALLLGA--QRETRN-S--VLHQPQRFGRNSNG--PTLLDNEMHPHD-W
EGAPGQ--IWSMAVPQRFGRK

>Query_10059
MDAGVWFMLVG-----VLLVMADQ-----TQDEALEQNEDEEQDNMLERPGAA----QLL
VEMLR-------SLLHGS--QRYERNPS--VLHQPQRFGRGARS--GLSTEERIQSRD-W
ETVPGQ--IWSMAVPQRFGKK

>Query_10060
MDARQAAA-LL----LVLLLVTDW----AEGPGGRDGGFMEE--DSGAHP-----PQDTP
RSLLR-------SLLQAM--QRTGRSPA--FLFQPQRFGRNTRG--SWSNK-RLTPRA-G
EGPSSP--FWSLAAPQRFGKK

>Query_10061
MDSKRVAVRLL----LLLLLLLDW----TEEPGSRDG-FAEE--DGGPYP-----SQYTP
GSLLR-------FLLQAM--KRPGRSPA--FLFQPQRFGRSAWG--SWSKE-QLSPQA-R
E-------FWSLAAPQRFGKK

>Query_10062
MDSRQAAAL------LVLLLLIDG----AEGPGGQQEDSAEE--DSEPLP-----PQDTS
GSLLH-------YLLQAM--ERPGRSQG--FLFQPQRFGRNTQG--SWRNE-RLSPRA-G
EGLNSQ--FWSLAAPQRFGKK

>Query_10063
MDSRQAAA-VL----LVLLLTVGW----AEGPGGQHS-FMEE--DIGPHP-----RQRTH
GSLLH-------SLLQAM--ERTGRSPA--FLFQPQRFGRNTWG--SWNSE-RLSPRA-E
E-------FWSLAAPQRFGKK

>Query_10064
MDARSLVVL-------LLLVTVGR----AEGPGATKEGLMEE--DNGSPP-----RWDTP
VSVLQ-------SLLQAM--KRPGRSPA--FLFQPQRFGRDARR--SPGRQ-GLSLQA-G
EA--PL--FWSLAAPQRFGKK

>Query_10065
MDTAAAMTLLA-----LIVALAGI-----HVQDSLGKNSSEE--NVADRL-LRLEDETLL
PLVVK-------ALLLGF--QRETRE-S--VLHQPQRFGRSSRG--QVVSDDQIQARD-W
EAAPGQ--IWSMAVPQRFGKK

>Query_10066
METAAAVTLLA-----LIMAMAGV-----HIQAGLDKNSSEE--SMPDRL-LGLESENLL
TSLLR-------ALLHGA--QREARE-S--VLHQPQRFGRSSRG--QVVLEDQMHSRD-W
EAAPGQ--IWSMAVPQRFGKK

>Query_10067
MDSKRVAV--L----LLLLLLLDW----TAELGSRDG-FAEE--DGGRYP-----SQYTP
GSLLR-------FLLQAM--ERPGRSPA--FLFQPQRFGRSAWG--SWSKE-QLIPRA-R
E-------FWSLAAPQRFGKK

>Query_10068
MDTRLALLLALLSGTVTTGQCLEGKETLVDEPDSYLERQESA--DRAPRP-----LSDPP
GTLLR-------SLLYTL--QRPGRSPS--FLFQPQRFGRETRG--SWGGEGRLSQRG-W
DSMASQ--FWSMAVPQRFGKK

>Query_10069
MDSRRVIVL------LMLLLLTDW----AEVPRGQDGGFVKE--DNGPSS-----LQHTP
GSLLR-------SLLQAM--ERPGRSPA--FLFQPQRFGRNTWG--PWSNE-QLNPRA-G
E-------FWSLAAPQRFGKK

>Query_10070
MATQLPTTCHWKPHPSPTDLNVQS-------PYSLLDVPQEE--DTGPRT-----PQDAP
ASLLL-------SLLQAM--QRPGRSPA--FPFQPQRFGRNTQG--SGSND-RLSTRA-G
EGLSAP--FWSLAAPQRFGKK

>Query_10071
LLLVLLFITDWGHAEGPGGQGGDH---------------LEE--DTGPRT-----PQDAP
ASLLL-------SLLQAM--QRPGRSPA--FPFQPQRFGRNTQG--SGSND-RLSTRA-G
EGLSAP--FWSLAAPQRFGKK

>Query_10072
MDSGRAAV-LL----VVLLLA-DW----AKGPGGQDE-FMEE--DNGPRP-----PQDTP
GSLLR-------SLLQAL--ERPGRSPA--FLFQPQRFGRNTRR--AWSNE-RLSSRA-G
EGLSSQ--FWSLAAPQRFGKK

>Query_10073
MDSRRAAV-LL----L--LLVTDW----AEGPGGRDEGFTEE--DSGAHP-----PQDTP
GALLR-------SLLQPT--QRPSRSPA--FLFQPQRFGRNTRG--SWSN----------
EGLSSP--FWSLAAPQRFGKK

>Query_10074
MVPQPPTTCPWKPVPSPCDLRVQG-------PSSFPDTAQEE--DSEPLP-----PQDTS
GSLLH-------YLLQAM--ERPGRSQG--FLFQPQRFGRNTQG--SWRNE-RLSPRA-G
EGLNSQ--FWSLAAPQRFGKK

>Query_10075
MDTAAVVTLLA-----LVMAMAGV-----HIQGSLDKTS-EE--NMADHL-LGLESENLL
TAVLR-------ALLFGS--QRDTRN-S--VLHQPQRFGRGSRG--QVVSEDQIHSRD-W
EAAPGQ--IWSMAVPQRFGKK

>Query_10076
MDSRQTAAL------LVLLLLIDQ----AEGPGGQQDHPAEE--DSEPLP-----PQDTS
GSLLR-------YLLQAM--ERPGRSQA--FLFQPQRFGRNTRG--SWSNE-RLSPRA-G
EGLNSE--FWSLAAPQRFGKK

>Query_10077
MDSRQAAAL------LVLLLLIDP----AEGPGGRQEDAQEE--DSGPRL-----PRP--
GSLLR-------SLLQAM--ERPGRSQA--FLFQPQRFGRNTRG--SWSNE-RLSPRA-G
EGLHSQ--FWSLAVPQRFGKK

>Query_10078
MDASSLVTLLT-----VLMAMADF-----HLQSGLDKSSVEE--NMAEHL-LGLGSENLL
ISVLR-------ALLHGA--HRQTRT-S--VLHQPQRFGRGSRG--LVMTQEQVQPRT-W
EAAPGQ--IWSLAVPQRFGRK

>Query_10079
MDSRRAAL-LL----LV-LLLTDW----AEGPGGQDEGFVEE--DSRPRP-----LQETP
GSFLH-------SLLQAM--QRPGRSSA--FRFQPQRFGRNTRG--SWSSD-QLGPRA-G
EELNAP--FWSLAAPQRFGKK

>Query_10080
MDSRRVAV-LL----LLLLMD--W----AEGPGVQDE-FVEE--DSGPHP-----QQHNP
GSLLR-------SLLQAM--ERPGRSPA--FLFQPQRFGRNAWG--SWSKE-RLSPRS-G
A-------FWSLAAPQRFGKK

>Query_10081
MDSKWAAL--L----LLLLL--NW----TEEAGSWGE-FAGE--DKGPHP-----PQYTP
GSLLR-------VLLQAM--DTPRRSPA--FLFQPQRFGRSAWG--SWRKE-QLNPQA-S
Q-------FWSLAAPQRFGKK

>Query_10082
MDSGRAAV-PL----L--LLVTDW----AEGPGGRDEGFTEE--DRGARP-----LQDTP
GALLR-------SLLQAM--QRPSRSPA--FLFQPQRFGRNTRG--SWSNE-RL------
---SSP--FWNLAAPQRFGKK

>Query_10083
MATQLPTTCHWKPHPSPTDLNVQS-------PYSLLDVPQEE--DTGPRT-----PQDAP
ASLLL-------SLLQAM--QRPGRSPA--FPFQPQRFGRNTQG--SGSND-RLSTRA-G
EGLSAP--FWSLAAPQRFGKK

>Query_10084
---------------------MSS-------PHSLLDVPQEE--DPGPLP-----VQDAP
RSLLL-------SLLQTM--WRPSRSSA--FLFQPQRFGRNTRG--SWRNQ-RLSTRA-G
EELSSL--FWSLAAPQRFGKK

>Query_10085
MVLQPPTPCPWKPVPSPCDLHVQG-------PSSFPDTAQEE--DSEPLP-----PQDTS
GSLLR-------YLLQAM--ERPGRSQA--FLFQPQRFGRNTRG--SWSNE-RLSPRA-G
EGLNSE--FWSLAAPQRFGKK

>Query_10086
MDSRRAAV-LL----LV-LLLTDW----AEGPGGQDEGF-EE--DSRPRP-----LQETP
GSFLH-------SLLQAM--QRPGRSSA--FRFQPQRFGRNTRG--SWSSE-QLGPRA-G
EELSAP--FWSLAAPQRFGKK

>Query_10087
MDSRRVIVL------LVSLLLTDW----AEVPRGQDGGFVKE--DNGPSS-----LQHTP
GSLLR-------SLIQAM--ERPGRSPA--FLFQPQRFGRNTWG--PWSNE-QLNPRA-G
E-------FWSLAAPQRFGKK

>Query_10088
MDASVWFVVFG-----VIMFVAGA-----TDRDV----DSEE--NMTE---TLVSEQQLM
KMAVS-------SLLHNL--LRHTRDPS--VLHHPQRFGRGSHS--DGRADERIQSRD-W
DGVPQQ--IWSLAVPQRFGKK

>Query_10089
MEVSMGFLLLG-----AVLAMAGL-----SQGEFLELRDAE--DSVAERLGTVVNEEDVL
TSVLR-------SLLQGS--QRQGRNPS--ILHQPQRFGRGTRG--DLPAEERIESRD-W
ETVPGQ--IWSMAVPQRFGKK

>Query_10090
-----------MVKLCTILCFLML---------------------------FTQ---PHS
LEMRD----IDAMWYKDRGIRPVGR--F--GR----RTSRRSEG-SHFRKHRLCYPEVLA
MD-------------------

>Query_10091
-----------MKAVGAWLLCLLL---------------------------ALQGAASHS
MEIRT----INPAWYAGRGIRPVGR--F--GR--RRAAPGDGPR-PGPRRVPACFPLEGD
AEPSRDRLTAQLVQ-------

>Query_10092
-----------MKAVGAWLLCLLL---------------------------ALQGAASHS
MEIRT----INPAWYAGRGIRPVGR--F--GR--RRAALGDGPR-PGPRRVPACFRLEGG
AEPSRARLTAQLVQ-------

>Query_10093
-----------MKLGATCLLCLLL---------------------------ALP-AAGRS
MEIR-----IDPSWYTGRGIRPVGR--F--GR--RRALGESAQP-RRAALHPACIPPH--
TQPSREA--------------

>Query_10094
-----------M-APRTWLLCLLL---------------------------VLPGASSHS
METRT----INPAWYTGRGIRPVGR--F--GR--RRAALRDVTG-PGLRCRLSCFPLDGS
AKFSHS---------------

>Query_10095
-----------MKVLRAWLLCLLM---------------------------ALRGAASHS
MEIRT----INPAWYASRGIRPVGR--F--GR--RRATLGDVPK-PGLRPRLTCFPLEGG
AMSSQD---------------

>Query_10096
-----------M-ALKTWLLCLLL---------------------------VLPGASSHS
METRT----INPAWYTGRGIRPVGR--F--GR--RRATPRDVTG-LG---QLSCLPLDGR
TKFSQR---------------

>Query_10097
-----------MKAVGAWLLCLLL---------------------------ALQGAASHS
MEIRT----INPAWYAGRGIRPVGR--F--GR--RRAAPGDGPR-PGPRRVPACFRLEGG
AEPSRARLTAQLVQ-------

>Query_10098
-----------MKLGATCLLCLLL---------------------------ALP-AAGRS
MEIRSK---IDPSWYTGRGIRPVGR--F--GR--RRALGESAQL-RRAALHPACIPPH--
TQPSREA--------------

>Query_10099
---------MRCLCSW-LCLLLPLPLLDRRGPTD-IGDWV-Q-LTEGHTPRSVQSP----
-----------ALLVVAKEQQASRREHT--G----FRLGRQDSG----SEATGFLPTD-S
EKASG-TLAEELSSSFRFGR-

>Query_10100
---------MRSPYSLPYLLFLPLPVLDTEEPVDAVGGWT-H-PAGGR--PFPWGPPG--
-----------ALLIMAKELRALGRARA--GF--KLRLGRQDDG----SEATGLLLEE-A
EKVGG-TLAEELNGSFRFGRG

>Query_10101
---------MRASYSLSCLILLSLPPHQHHQPRHPED-WRGA---EAVGPCV-W-AAP--
----------GTLLGIARGLRGYGQQHS--VG--TR--GRQEGS----------------
EKRGGGDLAEELNGAFRFGR-

>Query_10102
---------MRAPYSLSCLFLLSLPPGERWEPAEPGEGWQ-R-AAEGRGPG--WRAGADE
LLSITRGPGLEALLSIARELRGYSAAGA--GQ--RP--GGSGGP--------GALPVV-G
EKRSG-NLAEEINGTFRFGR-

>Query_10103
---------MVRPYPLIYFLFLPLPLLDRREPTDAMGGWA-D-LAMGPRPHSVWGSSR--
-----------ALLVIARGLQTSGREHA--GC--RFRFGRQDEG----SEATGFLPAA-G
EKTSG-NLAEELNGSFRFGRR

>Query_10104
---------MRSPYSLPYLLFLPLPVLDTEEPVDAVGGWM-D-PARGR--PFPWGSPG--
-----------ALLVTAKELRASGKARA--GF--QLRLGRQDDG----SEATGLLLGE-A
EKVGG-TLAEELNGSFRFGRR

>Query_10105
--------QMRAPYSLTCLILLSLPPHEHHEPRRPED-WRGA-VAEAVGPCG-W-AAP--
----------GALLGIARVLRGYGQQHS--VG--PR--GRPEGS----------------
EKRGGGDLAEELNGAFRFGR-

>Query_10106
---------MRAPYSLSCLFLLSLPPSEQREPGDPGEGWQVA-AAKDVGAG--RRAGA--
----------SALLGIIRELRGYGKEGA--RQ--RP--GRQGGS--------ELLPVG-G
EKRSG-NLAEELNGTFRFGR-

>Query_10107
---------MRSLCSLPYLLLLPLPLLDRMGPTD-FGDRV-H-LAEGRRAHSVRGPSP--
-----------ALLVVAKELQASRRAHT--G----FRLGRQDGD----SQAAGFLPTD-S
EKASG-TLAEELSSSFRFGR-

>Query_10108
---------MRAPYSLSCLFLLSLPPGERWEPAQPGEGWH----TEGRGPG--WRAAP--
---------RDALLSLAREL-------L--GT--RP--GRSGGP--------EALPAG-G
EKRSG-NLAEELTGTFRFGR-

>Query_10109
---------MKVPYSSFCLLLLSLPPDDRKETGEPGDGWQ-G-PADDASQNGLWREVL--
----------RSLFSVAKELQGFGKERA--GF--RFRFGRQESR-EEEGEGVGFL-RGDG
EKRSS-NLAEELNGSFRFGRR

>Query_10110
P--TAAHRTMRSLHTLPYLLLLPLPLLDRRGPTD-IDDWA-N-PVEERRPHSVQDPFL--
-----------ALLVVAKELQSSHREHT--G----FPPGRRDRS----SQAAGFLPTD-A
EKASR-TLAEELSSSFRFGR-

>Query_10111
---------MVRSYPLVCLLLLPLPLLDRREPTDAMGGWA-D-LAEGPRPHSVWGSSR--
-----------ALLVIARGLQTSGREHA--GC--RFRFGRQDEG----SEADDFLPAG-G
VKASG-NLAEELNGSFRFGRR

>Query_10112
---------MVRSYPLVCLLLLPLPLLDRREPTDAMGGWA-D-LAKGPRPHSVWGSSR--
-----------ALLVITRGLQTSGREHA--GC--RFRFGRQDEG----SEADDFLPAG-G
VKASG-NLAEELNGSFRFGRR

>Query_10113
PPGEQAHSTMISPY---CLLLLPLPLLGTEE--AAAGGWA-H-LPGGHRVSLPRGSPR--
-----------GLLVTAKELQTSGRQRA--GF--RVRFGRQDDG----SEATGFLLAD-G
DKASG-TLAEELSGSFRFGRR

>Query_10114
---------MISPY---CLLLLPLPLLGTEE--AAAGGWA-H-LPGGHRVSLPRGSPR--
-----------GPPVTAKELQMSGRQRA--GF--RVRFGRHDDG----SEATGFLLAD-G
DKASG-TLAEELSGSFRFGRR

>Query_10115
LLSFLPLGQMMHPYPLSYLLLLPLPLADREESGDTLGGWA-H-LAQWHRPNFRWGSSW--
-----------ALLVVAKELQTSGKERA--GF--RFRFGRQDDG----DEATRFLPAD-G
EKTSG-SLAEELTGSFRFGRR

>Query_10116
RSLQGAAAAMVRLHLLSCLLLLPLPLPDREAPMDTTGDWA-D-LAGGHVAHFP----R--
-----------ALLAMAKELQMSGRARA--GF--GLRFRRQDDG----LGEAGSLLAD-G
KKAGS-TLADEISGHFRFGRR

>Query_10117
---------MKAPYSLSCLLLFSLPPDDRKETGEPGDGWQ-R-TADGASPSDLWREEL--
----------SSLFSVAKELQGFGKERA--GF--RFRFGRQESR-EEEGEGVGFL-RGDS
EKRSG-NLAEELNGSFRFGRR

>Query_10118
PPGSSPSHTMVRPYPLVYLLFLPLPLLDRREPTDNTGGWA-D-LATGPRPHSVWGSSR--
-----------ALLVIARGLQTSGREHA--GC--RFRFGRQDEG----SEATGFLPAA-G
EKASG-NLAEELNGSFRFGRR

>Query_10119
---------MKAPYSLSCLLMLSLPLDDRAGPGDPGPAW--------------WDAVA--
----------SSLFSMAKELQGFDQEQA--GF------GQQQERPSEDGEDIRFQPRDDG
EKRSG-SLAEKLNGSFRFGRR

>Query_10120
---------MRSPYSLPYLLFLPLPVLDTEEPVDAVAGWT-D-PAGGR--PFPWGSPG--
-----------ALLVTAKELRASGKARA--GF--QLRLGRQDDG----SEATGGLLGE-A
EKVGG-TLAEELNGSFRFGRG

>Query_10121
---------MISPY---CLLLLPLLLLGTEE--AAAGGWA-H-LPGGHRVSLPRGSPR--
-----------GLLVTAKELQTSGRQRA--GF--RVRFGRQDDG----SEATGFLLAD-G
DKASG-TLAEELSGSFRFGRR

>Query_10122
---------MISPRSLSCLVLLPLPLLDTEEPVAAMSGWA-N-LPGGHRAPLRRASSR--
-----------GLLDMAKELQMSGRQRA--GC--RFRFGRQDDG----SEATGFLPAD-G
EKANS-TLAEELSSSFRFGRR

>Query_10123
---------MISPHALSCLLLLPLPPLNREEPIATMGGWA-D-LSGGHRVPLPRGSSR--
-----------GLLVMAKELQMSGRRRA--GF--RFRIGRQDDG----SEAPSFLPAD-G
EKASG-TLAEELSTSFRFGRR

>Query_10124
---------MKFPNHISCLLLLSVLAHGLRAPKHP---FQ---VIPDEPGFGEAGHAE--
----------NPLFSIAKELQSFGKEKA--GI--QFRFGRQDAD--EEPKAIADLLEEGG
EKGAGRTLAGERNGSIWFGRR

>Query_10125
---------MRAPYSLSCLFLLSLPPSERQELGHPVEGWR-A-AAEDSGAG--WRAGA--
----------SRLLGIARELRGYGKEGA--GQ--RP--GRQGGS--------ELLPAG-G
EKRSG-NLAEELNGTFRFGR-
