# Supplementary material for: Existence and functions of a kisspeptin neuropeptide signaling system in a non-chordate deuterostome species
Source: eLife. 2020 Jun 9;9:e53370. doi: 10.7554/eLife.53370 (PMC7282810; doi:10.7554/eLife.53370)
Supplement: Figure 2—figure supplement 3—source data 1. [file elife-53370-fig2-figsupp3-data1.xlsx]

## Sheet: Sheet1
	TM1	TM1	TM2	TM2	TM3	TM3	TM4	TM4	TM5	TM5	TM6	TM6	TM7	TM7
Seq->	ApojaKissr1	ApojaKissr2	ApojaKissr1	ApojaKissr2	ApojaKissr1	ApojaKissr2	ApojaKissr1	ApojaKissr2	ApojaKissr1	ApojaKissr2	ApojaKissr1	ApojaKissr2	ApojaKissr1	ApojaKissr2
ApojaKissr1	ID	0.333	ID	0.347	ID	0.391	ID	0.173	ID	0.192	ID	0.347	ID	0.347
ApojaKissr2	0.333	ID	0.347	ID	0.391	ID	0.173	ID	0.192	ID	0.347	ID	0.347	ID
HomsaKiss1r	0.25	0.521	0.304	0.695	0.478	0.565	0.217	0.434	0.192	0.521	0.391	0.434	0.217	0.521
MacfaKiss1r	0.25	0.521	0.304	0.695	0.478	0.565	0.217	0.434	0.153	0.478	0.391	0.434	0.217	0.521
SusscKiss1r	0.291	0.565	0.347	0.695	0.478	0.521	0.26	0.391	0.153	0.478	0.391	0.434	0.217	0.521
AllsiKiss1r	0.208	0.565	0.304	0.695	0.478	0.565	0.217	0.434	0.153	0.521	0.434	0.304	0.217	0.608
ChrpiKiss1r	0.208	0.565	0.304	0.695	0.478	0.565	0.304	0.347	0.192	0.478	0.434	0.347	0.26	0.565
AnganKissr1	0.291	0.652	0.304	0.695	0.434	0.608	0.217	0.391	0.153	0.347	0.521	0.391	0.26	0.608
XenotrKiss1r	0.25	0.521	0.304	0.695	0.478	0.565	0.217	0.434	0.192	0.478	0.521	0.434	0.26	0.521
AnganKissr3	0.291	0.521	0.347	0.695	0.478	0.521	0.26	0.565	0.153	0.478	0.347	0.347	0.26	0.565
XentrKissrb	0.333	0.565	0.304	0.695	0.434	0.565	0.217	0.478	0.23	0.521	0.478	0.521	0.26	0.565
LepocKissrL3	0.375	0.565	0.304	0.695	0.434	0.565	0.217	0.434	0.192	0.521	0.434	0.434	0.217	0.565
DanreKiss2r	0.25	0.478	0.347	0.739	0.434	0.565	0.347	0.478	0.153	0.478	0.434	0.391	0.304	0.608
CarauKissrb	0.333	0.565	0.347	0.739	0.478	0.521	0.347	0.521	0.153	0.478	0.434	0.434	0.304	0.608
RancaKissr	0.375	0.565	0.304	0.695	0.521	0.608	0.26	0.478	0.153	0.521	0.521	0.521	0.217	0.521
PelesKissr	0.375	0.565	0.304	0.695	0.521	0.608	0.26	0.521	0.153	0.521	0.521	0.478	0.217	0.521
XentrKissra	0.375	0.565	0.304	0.695	0.521	0.608	0.26	0.521	0.153	0.521	0.521	0.521	0.26	0.565
DanreKiss1r	0.416	0.565	0.304	0.739	0.478	0.608	0.304	0.521	0.115	0.521	0.478	0.434	0.217	0.521
CarauKissra	0.416	0.565	0.304	0.739	0.478	0.608	0.304	0.521	0.115	0.521	0.478	0.434	0.217	0.521
AnganKissr2	0.416	0.565	0.304	0.695	0.478	0.608	0.304	0.391	0.115	0.521	0.478	0.478	0.217	0.521
LepocKissrL2	0.333	0.521	0.304	0.695	0.478	0.608	0.304	0.478	0.153	0.521	0.478	0.478	0.217	0.521
ChemyKissr	0.375	0.521	0.304	0.695	0.434	0.608	0.304	0.434	0.153	0.478	0.478	0.347	0.26	0.565
PetmaKissr	0.416	0.565	0.347	0.695	0.521	0.608	0.217	0.565	0.153	0.478	0.434	0.478	0.26	0.565
