# Supplementary material for: Existence and functions of a kisspeptin neuropeptide signaling system in a non-chordate deuterostome species
Source: eLife. 2020 Jun 9;9:e53370. doi: 10.7554/eLife.53370 (PMC7282810; doi:10.7554/eLife.53370)
Supplement: Figure 7—figure supplement 4—source data 1. [file elife-53370-fig7-figsupp4-data1.xlsx]

## Sheet: RESPIRATORY TREE
	PK	tublin	actin				δCt		2^-δCt			2^-δδCt
BLANK	33.01	27.5	30.45		28.9374		4.07257		0.059434	BLANK	0.126817	0.468006
BLANK	32.63	26.41	30.37		28.3209		4.30913		0.0504455	BLANK		0.397228
BLANK	29.21	25.27	29.62		27.3587		1.85132		0.277139	BLANK		2.1823
BLANK	30.79	25.27	29.91		27.4923		3.29772		0.101692	BLANK		0.800766
BLANK	29.36	23.72	29.78		26.5778		2.78216		0.145374	BLANK		1.14473
PBS	31	24.82	28.47		26.5824		4.41757		0.0467927	PBS		0.368464
PBS	30.47	25.76	32.07		28.7424		1.72764		0.301945	PBS		2.37763
PBS	30.28	26.42	31.58		28.885		1.39499		0.380246	PBS		2.99421
PBS	31.16	28.05	30.21		29.11		2.05003		0.241479	PBS		1.9015
PBS	32.13	27.41	32.63		29.9063		2.22367		0.214095	PBS		1.68587
AjKiss1b-10	27.85	25.69	32.84		29.0458		-1.19582		2.29075	AjKiss1b-10		18.0382
AjKiss1b-10	25.26	25.24	31.65		28.2639		-3.00386		8.02145	AjKiss1b-10		63.164
AjKiss1b-10	27.85	25.62	33.29		29.2043		-1.35428		2.55669	AjKiss1b-10		20.1324
AjKiss1b-10	28.81	27.52	34.91		30.9955		-2.18554		4.54895	AjKiss1b-10		35.8202
AjKiss1b-10	26.81	25.25	33.81		29.2182		-2.40819		5.30807	AjKiss1b-10		41.7978
AjKiss1b-10+PEP234	32.77	29.2	32.96		31.0231		1.74691		0.297939	AjKiss1b-10+PEP234		2.34609
AjKiss1b-10+PEP234	30.63	28.05	33.66		30.7272		-0.0972355		1.06972	AjKiss1b-10+PEP234		8.4234
AjKiss1b-10+PEP234	32.75	27.71	32.11		29.829		2.92102		0.132034	AjKiss1b-10+PEP234		1.03969
AjKiss1b-10+PEP234	31.47	28.12	31.63		29.8234		1.64659		0.319394	AjKiss1b-10+PEP234		2.51503
AjKiss1b-10+PEP234	33.15	27.07	33.15		29.9561		3.19386		0.109283	AjKiss1b-10+PEP234		0.860538

## Sheet: MUSCLE
	PK	tublin	actin				δCt		2^-δCt			2^-δδCt
BLANK	28.76	22.65	27.29		24.862		3.89801		0.0670783	BLANK	0.156687	0.427645
BLANK	29.17	25.58	28.56		27.029		2.14104		0.226717	BLANK		1.44539
BLANK	29.43	24.75	28.71		26.6566		2.77343		0.146256	BLANK		0.932427
BLANK	29.55	25.22	28.43		26.7769		2.77306		0.146294	BLANK		0.93267
BLANK	29.36	25.62	28.49		27.0169		2.34308		0.197089	BLANK		1.2565
PBS	32.16	26.71	32.47		29.4495		2.71049		0.152778	PBS		0.974009
PBS	31.72	25.52	30.77		28.0223		3.69768		0.0770703	PBS		0.491348
PBS	32.38	27.2	32.37		29.6726		2.70739		0.153107	PBS		0.976106
PBS	31.19	27.41	32.05		29.6393		1.55066		0.341354	PBS		2.17624
PBS	32.81	25.36	30.27		27.7064		5.10355		0.0290856	PBS		0.18543
AjKiss1b-10	36.77	26.48	31.73		28.9864		7.78362		0.00453835	AjKiss1b-10		0.0289334
AjKiss1b-10	35.74	30.87	26.82		28.7738		6.96617		0.00799787	AjKiss1b-10		0.0509889
AjKiss1b-10	35.71	30.61	25.63		28.0095		7.70046		0.00480762	AjKiss1b-10		0.0306501
AjKiss1b-10	36.89	31.28	29.32		30.2841		6.60585		0.0102669	AjKiss1b-10		0.0654549
AjKiss1b-10	35.07	30.44	28.48		29.4437		5.6263		0.0202448	AjKiss1b-10		0.129067
AjKiss1b-10+PEP234	33.41	24.37	32.95		28.3371		5.0729		0.0297103	AjKiss1b-10+PEP234		0.189412
AjKiss1b-10+PEP234	31.64	27.17	32.25		29.6012		2.03878		0.24337	AjKiss1b-10+PEP234		1.55156
AjKiss1b-10+PEP234	32.61	27.35	31.37		29.2911		3.31888		0.100211	AjKiss1b-10+PEP234		0.638878
AjKiss1b-10+PEP234	30.89	26.62	30.62		28.55		2.33997		0.197515	AjKiss1b-10+PEP234		1.25922
AjKiss1b-10+PEP234	33.14	26.32	31.57		28.8257		4.31428		0.0502659	AjKiss1b-10+PEP234		0.320461

## Sheet: INTESTINE
	PK	tublin	actin				δCt		2^-δCt			2^-δδCt
BLANK	31.64	27.4	32.97		30.0562		1.58375		0.333613	BLANK	0.179357	1.87347
BLANK	31.3	25.21	30.62		27.7836		3.51637		0.0873912	BLANK		0.490763
BLANK	30.65	27.35	30.23		28.754		1.89604		0.268681	BLANK		1.50883
BLANK	30.98	24.49	32.54		28.2295		2.7505		0.148599	BLANK		0.83449
BLANK	31.82	24.24	31.71		27.7245		4.09545		0.0584986	BLANK		0.328511
PBS	32.88	28.52	32.5		30.445		2.43497		0.184928	PBS		1.0385
PBS	32.14	27.65	31.37		29.4513		2.68868		0.155106	PBS		0.871028
PBS	29.52	26.95	30.47		28.656		0.863997		0.549428	PBS		3.08543
PBS	31.82	27.47	32.63		29.939		1.88096		0.271503	PBS		1.52468
PBS	33.61	29.48	32.9		31.1431		2.46691		0.180878	PBS		1.01576
AjKiss1b-10	33.67	25.49	28.04		26.7346		6.93539		0.00817035	AjKiss1b-10		0.0458823
AjKiss1b-10	31.59	24.64	29.59		27.0018		4.58819		0.0415735	AjKiss1b-10		0.233464
AjKiss1b-10	31.73	24.86	31.55		28.0059		3.72405		0.0756742	AjKiss1b-10		0.424964
AjKiss1b-10	33.05	26.98	30.87		28.8595		4.19047		0.0547701	AjKiss1b-10		0.307573
AjKiss1b-10	33.72	31.31	26.36		28.7286		4.99141		0.0314365	AjKiss1b-10		0.176538
AjKiss1b-10+PEP234	34.49	27.89	33.85		30.7258		3.76417		0.0735989	AjKiss1b-10+PEP234		0.41331
AjKiss1b-10+PEP234	33.11	25.27	32.16		28.5076		4.6024		0.0411661	AjKiss1b-10+PEP234		0.231176
AjKiss1b-10+PEP234	32.73	27.73	33.16		30.3237		2.4063		0.188639	AjKiss1b-10+PEP234		1.05934
AjKiss1b-10+PEP234	33.22	29.28	32.04		30.6289		2.59107		0.165962	AjKiss1b-10+PEP234		0.931996
AjKiss1b-10+PEP234	34.81	28.26	34.27		31.1203		3.68975		0.0774954	AjKiss1b-10+PEP234		0.435191

## Sheet: ANTERIOR PART
	PK	tublin	actin				δCt		2^-δCt			2^-δδCt
BLANK	29.29	20.57	28.51		24.2167		5.07326		0.0297028	BLANK	0.0246669	1.20211
BLANK	29.37	20.51	27.57		23.7794		5.59058		0.0207523	BLANK		0.83987
BLANK	29.59	19.89	28.76		23.9173		5.67272		0.0196039	BLANK		0.793391
BLANK	29.53	20.56	28.9		24.3759		5.15411		0.028084	BLANK		1.13659
BLANK	29.43	20.15	28.87		24.1191		5.31091		0.0251917	BLANK		1.01953
PBS	30.78	24.15	28.72		26.3361		4.44394		0.0459452	PBS		1.85945
PBS	33.3	24.01	29.43		26.5822		6.71778		0.00950049	PBS		0.384495
PBS	31.37	22.41	29.25		25.6026		5.76741		0.0183584	PBS		0.742987
PBS	30.26	24.47	29.07		26.671		3.58899		0.0831012	PBS		3.3632
PBS	31.56	22.38	30.38		26.075		5.48502		0.0223277	PBS		0.903626
AjKiss1b-10	29.22	19.54	24.37		21.8218		7.39823		0.00592805	AjKiss1b-10		0.239915
AjKiss1b-10	27.5	21.17	29.16		24.8459		2.65413		0.158865	AjKiss1b-10		6.42942
AjKiss1b-10	29.39	21.3	29.44		25.0414		4.34859		0.0490843	AjKiss1b-10		1.9865
AjKiss1b-10	29.38	22.55	28.73		25.4531		3.92688		0.0657495	AjKiss1b-10		2.66096
AjKiss1b-10	29.42	21.29	28.85		24.7834		4.63661		0.0402015	AjKiss1b-10		1.627
AjKiss1b-10+PEP234	34.92	26.27	32.81		29.3585		5.56155		0.0211742	AjKiss1b-10+PEP234		0.856944
AjKiss1b-10+PEP234	34.92	27.01	32.31		29.5414		5.37862		0.0240366	AjKiss1b-10+PEP234		0.97279
AjKiss1b-10+PEP234	33.7	23.8	29.46		26.4792		7.2208		0.00670382	AjKiss1b-10+PEP234		0.271311
AjKiss1b-10+PEP234	31.54	25.75	28.29		26.9901		4.54986		0.0426928	AjKiss1b-10+PEP234		1.72783
AjKiss1b-10+PEP234	31.46	25.42	28.54		26.9349		4.52514		0.0434308	AjKiss1b-10+PEP234		1.75769
																			5	#DIV/0!	#DIV/0!	5

## Sheet: ANALYSIS
		RESPIRATORY TREE	MUSCLE	INTESTINE	ANTERIOR PART		RESPIRATORY TREE	MUSCLE	INTESTINE	ANTERIOR PART
	BLANK	0.468006	0.427645	1.87347	1.20211		0.468006	0.427645	1.87347	1.20211
	BLANK	0.397228	1.44539	0.490763	0.83987		0.397228	1.44539	0.490763	0.83987
	BLANK	2.1823	0.932427	1.50883	0.793391		2.1823	0.932427	1.50883	0.793391
	BLANK	0.800766	0.93267	0.83449	1.13659		0.800766	0.93267	0.83449	1.13659
	BLANK	1.14473	1.2565	0.328511	1.01953		1.14473	1.2565	0.328511	1.01953
	PBS	0.368464	0.974009	1.0385	1.85945		0.368464	0.974009	1.0385	1.85945
	PBS	2.37763	0.491348	0.871028	0.384495		2.37763	0.491348	0.871028	0.384495
	PBS	2.99421	0.976106	3.08543	0.742987		2.99421	0.976106	3.08543	0.742987
	PBS	1.9015	2.17624	1.52468	3.3632		1.9015	2.17624	1.52468	3.3632
	PBS	1.68587	0.18543	1.01576	0.903626		1.68587	0.18543	1.01576	0.903626
	AjKiss1b-10	18.0382	0.0289334	0.0458823	0.239915		18.0382	0.0289334	0.0458823	0.239915
	AjKiss1b-10	63.164	0.0509889	0.233464	6.42942		63.164	0.0509889	0.233464	6.42942
	AjKiss1b-10	20.1324	0.0306501	0.424964	1.9865		20.1324	0.0306501	0.424964	1.9865
	AjKiss1b-10	35.8202	0.0654549	0.307573	2.66096		35.8202	0.0654549	0.307573	2.66096
	AjKiss1b-10	41.7978	0.129067	0.176538	1.627		41.7978	0.129067	0.176538	1.627
	AjKiss1b-10+PEP234	2.34609	0.189412	0.41331	0.856944		2.34609	0.189412	0.41331	0.856944
	AjKiss1b-10+PEP234	8.4234	1.55156	0.231176	0.97279		8.4234	1.55156	0.231176	0.97279
	AjKiss1b-10+PEP234	1.03969	0.638878	1.05934	0.271311		1.03969	0.638878	1.05934	0.271311
	AjKiss1b-10+PEP234	2.51503	1.25922	0.931996	1.72783		2.51503	1.25922	0.931996	1.72783
	AjKiss1b-10+PEP234	0.860538	0.320461	0.435191	1.75769		0.860538	0.320461	0.435191	1.75769
	PK	BLANK					PBS					AjKiss1b-10					AjKiss1b-10+PEP234
	RESPIRATORY TREE	0.468006	0.397228	2.1823	0.800766	1.14473	0.368464	2.37763	2.99421	1.9015	1.68587	18.0382	63.164	20.1324	35.8202	41.7978	2.34609	8.4234	1.03969	2.51503	0.860538
	MUSCLE	0.427645	1.44539	0.932427	0.93267	1.2565	0.974009	0.491348	0.976106	2.17624	0.18543	0.0289334	0.0509889	0.0306501	0.0654549	0.129067	0.189412	1.55156	0.638878	1.25922	0.320461
	INTESTINE	1.87347	0.490763	1.50883	0.83449	0.328511	1.0385	0.871028	3.08543	1.52468	1.01576	0.0458823	0.233464	0.424964	0.307573	0.176538	0.41331	0.231176	1.05934	0.931996	0.435191
	ANTERIOR PART	1.20211	0.83987	0.793391	1.13659	1.01953	1.85945	0.384495	0.742987	3.3632	0.903626	0.239915	6.42942	1.9865	2.66096	1.627	0.856944	0.97279	0.271311	1.72783	1.75769
	RESPIRATORY TREE
	One way ANOVA multiple comparisons										Table Analyzed	RT Supplementary Figure 7-figure s4 PK
	Number of families	1
	Number of comparisons per family	6									Table Analyzed	RT Supplementary Figure 7-figure s4 PK
	Alpha	0.05									Data sets analyzed	A : BLANK	B : PBS	C : ApojaKissb-10	D : pep234+AjKiss1b-10
	Tukey's multiple comparisons test	Mean Diff.	95.00% CI of diff.	Significant?	Summary	Adjusted P Value					ANOVA summary
											F	16.5
	BLANK vs. PBS	-0.8669	-17.73 to 16	No	ns	0.9988	A-B				P value	<0.0001
	BLANK vs. ApojaKissb-10	-34.79	-51.66 to -17.93	Yes	***	0.0001	A-C				P value summary	****
	BLANK vs. pep234+AjKiss1b-10	-2.038	-18.9 to 14.83	No	ns	0.9853	A-D				Significant diff. among means (P < 0.05)?	Yes
	PBS vs. ApojaKissb-10	-33.93	-50.79 to -17.06	Yes	***	0.0002	B-C				R square	0.7557
	PBS vs. pep234+AjKiss1b-10	-1.171	-18.04 to 15.69	No	ns	0.9971	B-D
	ApojaKissb-10 vs. pep234+AjKiss1b-10	32.75	15.89 to 49.62	Yes	***	0.0002	C-D				Brown-Forsythe test
											F (DFn, DFd)	6.423 (3, 16)
											P value	0.0046
	Test details	Mean 1	Mean 2	Mean Diff.	SE of diff.	n1	n2	q	DF		P value summary	**
											Are SDs significantly different (P < 0.05)?	Yes
	BLANK vs. PBS	0.9986	1.866	-0.8669	5.895	5	5	0.208	16
	BLANK vs. ApojaKissb-10	0.9986	35.79	-34.79	5.895	5	5	8.346	16		Bartlett's test
	BLANK vs. pep234+AjKiss1b-10	0.9986	3.037	-2.038	5.895	5	5	0.489	16		Bartlett's statistic (corrected)	37.92
	PBS vs. ApojaKissb-10	1.866	35.79	-33.93	5.895	5	5	8.138	16		P value	<0.0001
	PBS vs. pep234+AjKiss1b-10	1.866	3.037	-1.171	5.895	5	5	0.281	16		P value summary	****
	ApojaKissb-10 vs. pep234+AjKiss1b-10	35.79	3.037	32.75	5.895	5	5	7.857	16		Are SDs significantly different (P < 0.05)?	Yes
											ANOVA table	SS	DF	MS	F (DFn, DFd)	P value
											Treatment (between columns)	4301	3	1434	F (3, 16) = 16.5	P<0.0001
											Residual (within columns)	1390	16	86.88
											Total	5691	19
											Data summary
											Number of treatments (columns)	4
											Number of values (total)	20
	Number of families	1
	Number of comparisons per family	6
	Alpha	0.05									Table Analyzed	MUS Supplementary Figure 7-figure s4 PK
											Data sets analyzed	A : BLANK	B : PBS	C : ApojaKissb-10	D : pep234+AjKiss1b-10
	Tukey's multiple comparisons test	Mean Diff.	95.00% CI of diff.	Significant?	Summary	Adjusted P Value
											ANOVA summary
	BLANK vs. PBS	0.0383	-0.9009 to 0.9775	No	ns	0.9994	A-B				F	3.551
	BLANK vs. ApojaKissb-10	0.9379	-0.001336 to 1.877	No	ns	0.0504	A-C				P value	0.0384
	BLANK vs. pep234+AjKiss1b-10	0.207	-0.7322 to 1.146	No	ns	0.9207	A-D				P value summary	*
	PBS vs. ApojaKissb-10	0.8996	-0.03964 to 1.839	No	ns	0.0629	B-C				Significant diff. among means (P < 0.05)?	Yes
	PBS vs. pep234+AjKiss1b-10	0.1687	-0.7705 to 1.108	No	ns	0.9546	B-D				R square	0.3997
	ApojaKissb-10 vs. pep234+AjKiss1b-10	-0.7309	-1.67 to 0.2084	No	ns	0.1583	C-D
											Brown-Forsythe test
											F (DFn, DFd)	2.05 (3, 16)
	Test details	Mean 1	Mean 2	Mean Diff.	SE of diff.	n1	n2	q	DF		P value	0.1474
											P value summary	ns
	BLANK vs. PBS	0.9989	0.9606	0.0383	0.3283	5	5	0.165	16		Are SDs significantly different (P < 0.05)?	No
	BLANK vs. ApojaKissb-10	0.9989	0.06102	0.9379	0.3283	5	5	4.04	16
	BLANK vs. pep234+AjKiss1b-10	0.9989	0.7919	0.207	0.3283	5	5	0.8918	16		Bartlett's test
	PBS vs. ApojaKissb-10	0.9606	0.06102	0.8996	0.3283	5	5	3.875	16		Bartlett's statistic (corrected)	16.82
	PBS vs. pep234+AjKiss1b-10	0.9606	0.7919	0.1687	0.3283	5	5	0.7268	16		P value	0.0008
	ApojaKissb-10 vs. pep234+AjKiss1b-10	0.06102	0.7919	-0.7309	0.3283	5	5	3.149	16		P value summary	***
											Are SDs significantly different (P < 0.05)?	Yes
											ANOVA table	SS	DF	MS	F (DFn, DFd)	P value
											Treatment (between columns)	2.87	3	0.9566	F (3, 16) = 3.551	P=0.0384
											Residual (within columns)	4.311	16	0.2694
											Total	7.181	19
											Data summary
											Number of treatments (columns)	4
											Number of values (total)	20
											Table Analyzed	INT Supplementary Figure 7-figure s4 PK
											Data sets analyzed	A : BLANK	B : PBS	C : ApojaKissb-10	D : pep234+AjKiss1b-10
	INTESTINE										ANOVA summary
	One way ANOVA multiple comparisons										F	4.137
	Number of families	1									P value	0.0238
	Number of comparisons per family	6									P value summary	*
	Alpha	0.05									Significant diff. among means (P < 0.05)?	Yes
											R square	0.4369
	Tukey's multiple comparisons test	Mean Diff.	95.00% CI of diff.	Significant?	Summary	Adjusted P Value
											Brown-Forsythe test
	BLANK vs. PBS	-0.4999	-1.581 to 0.5816	No	ns	0.5627	A-B				F (DFn, DFd)	0.901 (3, 16)
	BLANK vs. ApojaKissb-10	0.7695	-0.3119 to 1.851	No	ns	0.2163	A-C				P value	0.4623
	BLANK vs. pep234+AjKiss1b-10	0.393	-0.6884 to 1.474	No	ns	0.7293	A-D				P value summary	ns
	PBS vs. ApojaKissb-10	1.269	0.188 to 2.351	Yes	*	0.0188	B-C				Are SDs significantly different (P < 0.05)?	No
	PBS vs. pep234+AjKiss1b-10	0.8929	-0.1886 to 1.974	No	ns	0.1253	B-D
	ApojaKissb-10 vs. pep234+AjKiss1b-10	-0.3765	-1.458 to 0.7049	No	ns	0.7537	C-D				Bartlett's test
											Bartlett's statistic (corrected)	10.24
											P value	0.0166
	Test details	Mean 1	Mean 2	Mean Diff.	SE of diff.	n1	n2	q	DF		P value summary	*
											Are SDs significantly different (P < 0.05)?	Yes
	BLANK vs. PBS	1.007	1.507	-0.4999	0.378	5	5	1.87	16
	BLANK vs. ApojaKissb-10	1.007	0.2377	0.7695	0.378	5	5	2.879	16		ANOVA table	SS	DF	MS	F (DFn, DFd)	P value
	BLANK vs. pep234+AjKiss1b-10	1.007	0.6142	0.393	0.378	5	5	1.47	16		Treatment (between columns)	4.434	3	1.478	F (3, 16) = 4.137	P=0.0238
	PBS vs. ApojaKissb-10	1.507	0.2377	1.269	0.378	5	5	4.749	16		Residual (within columns)	5.715	16	0.3572
	PBS vs. pep234+AjKiss1b-10	1.507	0.6142	0.8929	0.378	5	5	3.341	16		Total	10.15	19
	ApojaKissb-10 vs. pep234+AjKiss1b-10	0.2377	0.6142	-0.3765	0.378	5	5	1.409	16
											Data summary
											Number of treatments (columns)	4
											Number of values (total)	20
	ANTERIOR PART
	One way ANOVA multiple comparisons
	Number of families	1									Table Analyzed	ANP Supplementary Figure 7-figure s4 PK
	Number of comparisons per family	6									Data sets analyzed	A : BLANK	B : PBS	C : ApojaKissb-10	D : pep234+AjKiss1b-10
	Alpha	0.05
											ANOVA summary
	Tukey's multiple comparisons test	Mean Diff.	95.00% CI of diff.	Significant?	Summary	Adjusted P Value					F	1.451
											P value	0.2653
	BLANK vs. PBS	-0.4525	-2.89 to 1.985	No	ns	0.9502	A-B				P value summary	ns
	BLANK vs. ApojaKissb-10	-1.59	-4.028 to 0.8472	No	ns	0.2804	A-C				Significant diff. among means (P < 0.05)?	No
	BLANK vs. pep234+AjKiss1b-10	-0.119	-2.557 to 2.319	No	ns	0.999	A-D				R square	0.2139
	PBS vs. ApojaKissb-10	-1.138	-3.576 to 1.3	No	ns	0.5549	B-C
	PBS vs. pep234+AjKiss1b-10	0.3334	-2.104 to 2.771	No	ns	0.9789	B-D				Brown-Forsythe test
	ApojaKissb-10 vs. pep234+AjKiss1b-10	1.471	-0.9662 to 3.909	No	ns	0.3427	C-D				F (DFn, DFd)	1.424 (3, 16)
											P value	0.2726
											P value summary	ns
	Test details	Mean 1	Mean 2	Mean Diff.	SE of diff.	n1	n2	q	DF		Are SDs significantly different (P < 0.05)?	No
	BLANK vs. PBS	0.9983	1.451	-0.4525	0.852	5	5	0.751	16		Bartlett's test
	BLANK vs. ApojaKissb-10	0.9983	2.589	-1.59	0.852	5	5	2.64	16		Bartlett's statistic (corrected)	17.02
	BLANK vs. pep234+AjKiss1b-10	0.9983	1.117	-0.119	0.852	5	5	0.1975	16		P value	0.0007
	PBS vs. ApojaKissb-10	1.451	2.589	-1.138	0.852	5	5	1.889	16		P value summary	***
	PBS vs. pep234+AjKiss1b-10	1.451	1.117	0.3334	0.852	5	5	0.5535	16		Are SDs significantly different (P < 0.05)?	Yes
	ApojaKissb-10 vs. pep234+AjKiss1b-10	2.589	1.117	1.471	0.852	5	5	2.442	16
											ANOVA table	SS	DF	MS	F (DFn, DFd)	P value
											Treatment (between columns)	7.9	3	2.633	F (3, 16) = 1.451	P=0.2653
											Residual (within columns)	29.04	16	1.815
											Total	36.94	19
											Data summary
											Number of treatments (columns)	4
											Number of values (total)	20

## Sheet: E2
		BLANK					PBS					AjKiss1b-10					pep234+AjKiss1b-10
	E2 CONCENTRATION (pg/mL)	0.648	0.233	0.773	0.46	0.355	0.512	0.535	0.518	1.253	0.373	0.695	0.67	0.683	1.043	0.983	0.28	0.539	0.306	0.2	0.975
		Number of families	1									Table Analyzed	Data 1
		Number of comparisons per family	6									Data sets analyzed	A : BLANK	B : PBS	C : AjKiss1b-10	D : pep234+AjKiss1b-10
		Alpha	0.05
												ANOVA summary
		Tukey's multiple comparisons test	Mean Diff.	95.00% CI of diff.	Significant?	Summary	Adjusted P Value					F	1.733
												P value	0.2006
		BLANK vs. PBS	-0.1444	-0.6415 to 0.3527	No	ns	0.839	A-B				P value summary	ns
		BLANK vs. AjKiss1b-10	-0.321	-0.8181 to 0.1761	No	ns	0.2886	A-C				Significant diff. among means (P < 0.05)?	No
		BLANK vs. pep234+AjKiss1b-10	0.0338	-0.4633 to 0.5309	No	ns	0.9973	A-D				R square	0.2452
		PBS vs. AjKiss1b-10	-0.1766	-0.6737 to 0.3205	No	ns	0.7425	B-C
		PBS vs. pep234+AjKiss1b-10	0.1782	-0.3189 to 0.6753	No	ns	0.7373	B-D				Brown-Forsythe test
		AjKiss1b-10 vs. pep234+AjKiss1b-10	0.3548	-0.1423 to 0.8519	No	ns	0.2142	C-D				F (DFn, DFd)	0.08318 (3, 16)
												P value	0.9682
												P value summary	ns
		Test details	Mean 1	Mean 2	Mean Diff.	SE of diff.	n1	n2	q	DF		Are SDs significantly different (P < 0.05)?	No
		BLANK vs. PBS	0.4938	0.6382	-0.1444	0.1738	5	5	1.175	16		Bartlett's test
		BLANK vs. AjKiss1b-10	0.4938	0.8148	-0.321	0.1738	5	5	2.613	16		Bartlett's statistic (corrected)	1.919
		BLANK vs. pep234+AjKiss1b-10	0.4938	0.46	0.0338	0.1738	5	5	0.2751	16		P value	0.5893
		PBS vs. AjKiss1b-10	0.6382	0.8148	-0.1766	0.1738	5	5	1.437	16		P value summary	ns
		PBS vs. pep234+AjKiss1b-10	0.6382	0.46	0.1782	0.1738	5	5	1.45	16		Are SDs significantly different (P < 0.05)?	No
		AjKiss1b-10 vs. pep234+AjKiss1b-10	0.8148	0.46	0.3548	0.1738	5	5	2.888	16
												ANOVA table	SS	DF	MS	F (DFn, DFd)	P value
												Treatment (between columns)	0.3923	3	0.1308	F (3, 16) = 1.733	P=0.2006
												Residual (within columns)	1.208	16	0.07548
												Total	1.6	19
												Data summary
												Number of treatments (columns)	4
												Number of values (total)	20
